# Supplementary material for: Nutrition Support for Children with Paediatric Intestinal Pseudo-Obstruction (PIPO) in the United Kingdom—An Explorative Survey by the British Society of Paediatric Gastroenterology, Hepatology and Nutrition (BSPGHAN)
Source: Nutrients. 2026 May 15;18(10):1575. doi: 10.3390/nu18101575 (PMC13209299; doi:10.3390/nu18101575)
Supplement: Supplementary file 1 [file nutrients-18-01575-s001.zip]

Archive with 1 entries (1 files):
- nutrients-4237371-supplementary.pdf
